# Supplementary material for: In Silico Born Designed Anti-EGFR Aptamer Gol1 Has Anti-Proliferative Potential for Patient Glioblastoma Cells
Source: Int J Mol Sci. 2025 Jan 26;26(3):1072. doi: 10.3390/ijms26031072 (PMC11817825; doi:10.3390/ijms26031072)
Supplement: Supplementary file 1 [file ijms-26-01072-s001.zip]

Archive with 4 entries (4 files):
- gol1-publ (1).html
- gol1-publ (1).ipynb
- reverse_out.csv
- Supp (1).pdf
