# Supplementary material for: In Silico Born Designed Anti-EGFR Aptamer Gol1 Has Anti-Proliferative Potential for Patient Glioblastoma Cells
Source: Int J Mol Sci. 2025 Jan 26;26(3):1072. doi: 10.3390/ijms26031072 (PMC11817825; doi:10.3390/ijms26031072)
Supplement: Supplementary file 1 [file ijms-26-01072-s001.zip › gol1-publ (1).ipynb]

# %% [markdown]
## Imports and functions

# %% [code]
import RNA
from collections import defaultdict
import pandas as pd
import matplotlib.pyplot as plt
import matplotlib.cm as cm

import varnaapi
from varnaapi import Structure
varnaapi.set_VARNA('/tmp/VARNAv3-93.jar')

import numpy as np

from IPython.display import display, Image, SVG
import ipywidgets as widgets

RNA.cvar.uniq_ML = 1
RNA.cvar.gquad = 1
RNA.cvar.noGU = 0
RNA.params_load_DNA_Mathews2004


min_len = 5
max_len = 35
N = 3

# %% [code]
def drawrna(s,ss,save=None):  
    v = Structure(structure=ss,sequence=s)
    v.show(800)
    if save :
        v.savefig(save)
    #display(svg)
    return True
def draw_ss(sequence):
    ss, mfe = RNA.fold(sequence)
    RNA.svg_rna_plot(sequence,ss,'/tmp/1.svg')
    svg = SVG('/tmp/1.svg', )
    print(mfe)
    #display(svg)
    return svg
def draw_varna(sequence,color="lightblue",save=None):
    ss,mfe = RNA.fold(sequence)
    v = Structure(structure=ss,sequence=sequence)
    v.update(bpStyle='lw', bp='pink', baseNum='black', drawBackbone=False, drawBases=False, fillBases=False, spaceBetweenBases=0.5)
    v.add_highlight_region(1, len(sequence), radius=8, fill=color, outline=color)
    v.show(800)
    if save :
        v.savefig(save)
    
    
def trim_scan(seq,pattern,trimsize=40):
    out = []
    for k in range(trimsize):
        seqs = []
        length = len(seq)
        for i in range(0,k):      
            string = seq[i:length-k]      
            ss, mfe = RNA.fold(string)
            if pattern in ss:
                out.append([length-k,mfe,string])
    out.reverse()
    return pd.DataFrame(out,columns=['i','E','seq'])

# %% [markdown]
## Dsiplay known aptamers

# %% [code]
aptamers ='''
U2	ATCCAGAGTGACGCAGCATTTTGACGCTTTATCCTTTTCTTATGGCGGGATAGTTTCGTGGACACGGTGGCTTAGT	3.37±0.98
U8	ATCCAGAGTGACGCAGCATGAATCTTTTCTTTTGGTTTTGATATTTATAGTTGGTGAATGGACACGGTGGCTTAGT	4.35±1.17
U19	ATCCAGAGTGACGCAGCATTTGTATCCTATTTTGTTTATGTAATTGTCGTTGATCATGTGGACACGGTGGCTTAGT	16.78±5.90
U31	ATCCAGAGTGACGCAGCATTTGTTTAATATGTTTTTTAATTCCCCTTGTGGTGTGTTGTGGACACGGTGGCTTAGT	8.10±2.36'''
aptamers_data = []
for l in aptamers.split('\n'):
    if 'U' in l:
        aptamers_data.append(l.split('\t'))

for a in aptamers_data:
    # Compute minimum free energy (MFE) and corresponding structure
    ss, mfe = RNA.fold(a[1])
    # Print output
    print(f"{a[0]}:  \n{a[1]}\n{ss}\n SS scrore: {mfe:2.1f}, EGFR Kd: {a[2]}")
draw_varna(aptamers_data[0][1], save='/tmp/u2.png')

# %% [markdown]
## Dsiplay trimed sequence and structure

# %% [code]
## Trim U2
# Set up pattern and apply function to get trim variants
u2 = aptamers_data[0][1]
ss_pattern = '((((((........)))((('
trim = trim_scan(u2,ss_pattern)
minseq = trim['seq'].values[0]

# Draw distribution of trim variant energy against oligonucleotide length  
plt.rcParams.update({'font.size': 16})
colors = cm.Paired(np.linspace(0, 1, len(trim.index)))
fig,axs1= plt.subplots(1,1, figsize=(10, 7), facecolor='w', edgecolor='k' )
trim.plot.scatter(x='i',y='E', s=200, color=colors,ax=axs1)
axs1.set_xlabel("Trim variant sequence length size, nt")
axs1.set_ylabel("Secondary structure score, au")
plt.savefig('/tmp/optimize-gol1.png', dpi=300)
plt.show()

# Draw minimal possible trim 
print(f'Minimal subsequence of U2 with pattern: {ss_pattern}: \n{minseq}\n Sequence lenght: {len(minseq)}')
ss,mfe= RNA.fold(minseq)
draw_varna(minseq,save='/tmp/minseq.png')

# %% [markdown]
## Generate ne sequences to secondary structure template

# %% [code]
reverse_data = []
for i in range(1000):
    reverse = RNA.inverse_pf_fold(minseq, ss)
    reverse_data.append(reverse)

# %% [code]
# check  output
print(len(reverse_data))

# %% [markdown]
## Filter generated

# %% [code]
reverse_pd = pd.DataFrame(reverse_data,columns=['seq','dist'])
ss_pattern = '((((((........)))((('
minseqs = []
energies =[]
for s in  reverse_pd['seq'].values:    
    trim = trim_scan(s.replace('U','T'),ss_pattern)
    minseqs.append(trim['seq'].values[0])
    energies.append(trim['E'].values[0])
reverse_pd['minseq'] = minseqs
reverse_pd['minE'] = energies


# %% [code]
# sort by energy 
sorted_rev = reverse_pd.sort_values('minE')


# %% [markdown]
### Save generated seqs

# %% [code]
# check  repeates
print('Uniqe count:', sorted_rev['minseq'][:].nunique())
pd.DataFrame(sorted_rev['minseq'][:].unique()).to_csv('reverse_out.csv')


# %% [markdown]
## Vizualsation 2D generations

# %% [code]
# Draw top 
seen = []
for i in range(10):
    seq = sorted_rev['minseq'].values[i]
    if seq in seen:
        pass
    else:
        display(draw_ss(seq))
        seen.append(seq)
        


# %% [code]
gol1='GCCGGCATTTTGACGCCGCCCCGGCTGCTTATGCTCCGGGGCATATGGC'
#draw_varna(gol1)
v = Structure(structure=RNA.fold(gol1)[0],sequence=gol1,)
v.update(background='white',drawTertiary=[10,29],algorithm = 'radiate', 
         autoHelices=True, autoInternalLoops=True, autoTerminalLoops=True,resolution=10)
v.dump_param('/tmp/varnaparm')
v.savefig('/tmp/varna.png')
v.show(800)
Image('/tmp/varna.png')

# %% [markdown]
## Visualization MD

# %% [code]
params = {"ytick.color" : "k",
          "xtick.color" : "k",
          "axes.labelcolor" : "k",
          "axes.edgecolor" : "k",
          "axes.titlecolor" : "k",
          }
plt.rcParams.update(params)
plt.rcParams.update({'font.size': 16})

fig, axs = plt.subplots(1,3, figsize=(15, 5), facecolor='w', edgecolor='k',
                                    sharex=False,sharey=True,gridspec_kw={'hspace': 0.3, 'wspace': 0.1})
for i,s in enumerate(['aaaa','auau','uuuu']):
    data = np.loadtxt(f'/mnt/storage/golovin/glio-apto/gol1/{s}/2/rmsd-{s}.xvg')
    axs[i].plot(data[:,0]/1000,data[:,1])
    axs[i].set_ylabel('RMSD , nm',fontdict={'size':16})
    axs[i].set_xlabel('time, ns',fontdict={'size':16})
    axs[i].set_title(s.replace('u','t'))
plt.savefig('/tmp/gol1-md.png',dpi=300)

# %% [code]
! jupyter nbconvert --to html gol1-publ.ipynb

# %% [code]
