# Supplementary material for: In Silico Born Designed Anti-EGFR Aptamer Gol1 Has Anti-Proliferative Potential for Patient Glioblastoma Cells
Source: Int J Mol Sci. 2025 Jan 26;26(3):1072. doi: 10.3390/ijms26031072 (PMC11817825; doi:10.3390/ijms26031072)
Supplement: Supplementary file 1 [file ijms-26-01072-s001.zip › reverse_out.csv]

0	AGCCGGCGAAAAAAAGCCGCCCGGCAAGCTAGTGCGGCCGGGCAAAAGGC
1	AGCCGGCGAAAAAAAGCCGCCCGGCAAGCTTGTGCGGCCGGGCAAAAGGC
2	AGGCGCCGAAAAAAAGGCGGGGCGCAAGCTAGTGCGGCGCCCCAAAAGCC
3	AGCCGGCGAAAAAAAGCCGCCGGGCAAGCTAGTGCGGCCCGGCAAAAGGC
4	AGGCGCCGAAAAAAAGGCGGCGGGCAAGCTAGTGCGGCCCGCCAAAAGCC
5	AGCCGGCGAAAAAAAGCCGCCCGGCAGGCTAATGCAGCCGGGCAAAAGGC
6	AGGCGCCGAAAAAAAGGCGGGCGGCAAGCTAGTGCGGCCGCCCAAAAGCC
7	AGCCGGCGAAAAAAAGCCGCCCGGCAGGCTAGTGCAGCCGGGCAAAAGGC
8	AGGCGCCGAAAAAAAGGCGGGCGGCAGGCTTATGCAGCCGCCCAAAAGCC
9	AGGCGCCGAAAAAAAGGCGGGCGGCAGGCTAATGCAGCCGCCCAAAAGCC
10	AGCCGGCGAAAAAAAGCCGCCGGGCAGGCTAATGCAGCCCGGCAAAAGGC
11	AGGCGCCGAAAAAAAGGCGGCGGGCAAGCTTGTGCGGCCCGCCAAAAGCC
12	AGCCGGCGAAAAAAAGCCGCCCGGCAGGCTCATGCAGCCGGGCAAAAGGC
13	AGGCGCCGAAAAAAAGGCGGCGGGCGAGCTAGTGCAGCCCGCCAAAAGCC
14	AGGCGCCGAAAAAAAGGCGGCCCGGAGGCTAATGCACCGGGCCAAAAGCC
15	AGGCGCCGAAAAAAAGGCGGCCCGGAGGCTTATGCACCGGGCCAAAAGCC
16	AGGCGCCGAAAAAAAGGCGGCCCGGAGGCTAGTGCACCGGGCCAAAAGCC
17	AGCCGCCTTTTTTTTGGCGCCCGGCAAGCTAGTGCGGCCGGGCATATGGC
18	AGCCGGCGAAAAAAAGCCGCCCCGGAGGCTCATGCACCGGGGCAAAAGGC
19	GGCCGGCGAAAAAAAGCCGCCCGGCGAGCTAGTGCAGCCGGGCAAAAGGC
20	ACGCGGCGAAAAAAAGCCGGGGGGCTTGCTCATGCTGCCCCCCAAAAGCG
21	GGCCGGCGAAAAAAAGCCGCCCGGCAAGCTAGTGCGGCCGGGCAAAAGGC
22	GGCCGGCGAAAAAAAGCCGCCGGGCAAGCTAATGCGGCCCGGCAAAAGGC
23	AGGCGGCTTTTTTTTGCCGGCCCGGAGGCTAGTGCACCGGGCCATATGCC
24	GGCCGGCGAAAAAAAGCCGCCCCGGAGGCTAATGCACCGGGGCAAAAGGC
25	AGGCGCCGAAAAAAAGGCGGGGGCCATGCTACTGCCGGCCCCCAAAAGCC
26	AGCCGGCGAAAAAAAGCCGCCCCGGCTGCTCATGCTCCGGGGCAAAAGGC
27	AGGCGCCGAAAAAAAGGCGGCCCGGCTGCTTATGCTCCGGGCCAAAAGCC
28	AGCCGGCGAAAAAAAGCCGCCCCGGCTGCTTATGCTCCGGGGCAAAAGGC
29	AGGCGCCGAAAAAAAGGCCCCGGGCAAGCTAGTGCGGCCCGGGAAAAGCC
30	AGCCGGCGAAAAAAAGCCGCGGGGGCTGCTTATGCTCCCCCGCAAAAGGC
31	AGCCGGCGAAAAAAAGCCGCCCCGGCTGCTTTTGCTCCGGGGCAATAGGC
32	AGGCGCCGAAAAAAAGGCCCCGGGCAGGCTAATGCAGCCCGGGAAAAGCC
33	AGCCGGCGAAAAAAAGCCGCCCCGGCTGCTTTTGCTCCGGGGCATAAGGC
34	ACGCGGCGAAAAAAAGCCGGCGGGCAAGCTAGTGCGGCCCGCCAAAAGCG
35	ACGCGGCGAAAAAAAGCCGGCGGGCAAGCTTATGCGGCCCGCCAAAAGCG
36	ACGCGGCGAAAAAAAGCCGGCGGGCAGGCTAATGCAGCCCGCCAAAAGCG
37	ACGCGGCGAAAAAAAGCCGGCGGGCAAGCTAATGCGGCCCGCCAAAAGCG
38	ACGCGGCGAAAAAAAGCCGGGGCGCAAGCTAGTGCGGCGCCCCAAAAGCG
39	ACGCGGCGAAAAAAAGCCGGCCCGCAAGCTAGTGCGGCGGGCCAAAAGCG
40	ACGCGGCGAAAAAAAGCCGGCCGGCGAGCTAGTGCAGCCGGCCAAAAGCG
41	ACGCGGCGAAAAAAAGCCGGCCCGCAAGCTTGTGCGGCGGGCCAAAAGCG
42	ACGCGGCGAAAAAAAGCCGGCGGGCGAGCTAGTGCAGCCCGCCAAAAGCG
43	ACGCGGCGAAAAAAAGCCGGCGGGCAGGCTCATGCAGCCCGCCAAAAGCG
44	ACGCGGCGAAAAAAAGCCGGGCGGCAAGCTAGTGCGGCCGCCCAAAAGCG
45	AGCCGCCTTATCTCTGGCGCCCCGGCTGCTTATGCTCCGGGGCAAATGGC
46	ACGCGGCGAAAAAAAGCCGGCGGGCAGGCTAGTGCAGCCCGCCAAAAGCG
47	AGGCGCCGAAAAAAAGGCGGCCCGGCCGCTCATGCACCGGGCCAAAAGCC
48	GGCCGGCGAAAAAAAGCCGCCCGGGCTGCTCATGCTCCCGGGCAAAAGGC
49	ACGCGGCGAAAAAAAGCCGGCCCGGAGGCTAATGCACCGGGCCAAAAGCG
50	CAGAGGGCGAAAAAAAGCCGCCCGGCAGGCTAGTGCAGCCGGGCAAAACTCG
51	GGGCGCCGAAAAAAAGGCGGGGCGGCTGCTTATGCTCCGCCCCAAAAGCC
52	CAGAGGGCGAAAAAAAGCCGGGCGGCAAGCTAGTGCGGCCGCCCAAAACTCG
53	AGGCGCCGAAAAAAAGGCGGGCGGGCCGCTCATGCACCCGCCCAAAAGCC
54	AGCCGGCTTTTATTTGCCGCCCCGGCTGCTCATGCTCCGGGGCATTAGGC
55	AGCCGGCGAAAAAAAGCCGGGCCGGCCGCTAATGCACCGGCCCAAAAGGC
56	AGCCGGCGAAAAAAAGCCGCCCCGGCCGCTCATGCACCGGGGCAAAAGGC
57	GGCCGGCGAAAAAAAGCCGCCCGGGCTGCTATTGCTCCCGGGCATAAGGC
58	GGGCGCCGAAAAAAAGGCGGGGCGGCTGCTCATGCTCCGCCCCAAAAGCC
59	CAGAGGGCGAAAAAAAGCCGCCCGGCAAGCTAGTGCGGCCGGGCAAAACTCG
60	GGGCGCCGAAAAAAAGGCGGGCGGGCTGCTTATGCTCCCGCCCAAAAGCC
61	GGCCGCCTTTATTCTGGCGCCCGGGCTGCTTATGCTCCCGGGCAAATGGC
62	ACGCGGCTTTTTTTTGCCGGCCGGCGAGCTAGTGCAGCCGGCCAATAGCG
63	CAGAGGGCGAAAAAAAGCCGCCCCGGAGGCTAATGCACCGGGGCAAAACTCG
64	ACGCGGCTTTTTTTTGCCGGGCGGCAGGCTAGTGCAGCCGCCCATTAGCG
65	ACGCGGCTTTTTTTTGCCGGCGGGCAGGCTCATGCAGCCCGCCATTAGCG
66	GGCCGCCTTCTCTTTGGCGCCCGGGCTGCTCATGCTCCCGGGCAATAGGC
67	CAGACGCCGAAAAAAAGGCGCCCGGCAAGCTAGTGCGGCCGGGCAAAAGTCG
68	GGGCGGCTCTCTTTTGCCGGGCGGGCTGCTCATGCTCCCGCCCAATAGCC
69	CAGAGGCCTTTTTTTTGGCGCCGGGCAGGCTTATGCAGCCCGGCAATACTCG
70	GGCCGGCGAAAAAAAGCCGCCCCGGCCGCTAATGCACCGGGGCAAAAGGC
71	GGCCGCCTTTCTTTTGGCGCCCGGGCTGCTCATGCTCCCGGGCAATAGGC
72	AGGCCCGGAAAAAAACGGGGCGGGCGAGCTAGTGCAGCCCGCCGAACGCC
73	AGGCGCCGAAAAAAAGGCCCCCGGGCTGCTCATGCTCCCGGGGAAAAGCC
74	AGGCCCGGAAAAAAACGGGGGCGGCAAGCTAGTGCGGCCGCCCGAACGCC
75	AGCCCCGGAAAAAAACGGGCCCGGCAAGCTAGTGCGGCCGGGCGAACGGC
76	AGGCCCGGAAAAAAACGGGGCGGGCAAGCTAATGCGGCCCGCCGAACGCC
77	ACGCGGCGAAAAAAAGCCGGGGGCCATGCTACTGCCGGCCCCCAAAAGCG
78	CAGACGCCGAAAAAAAGGCGCCCCGGAGGCTAATGCACCGGGGCAAAAGTCG
79	ACGCGGCGAAAAAAAGCCGGCCCGGCTGCTCATGCTCCGGGCCAAAAGCG
80	ACGGGCCTTTTACTTGGCGGGGCGGCTGCTCATGCTCCGCCCCAATACCG
81	ACGCGGCGAAAAAAAGCCGGCCCGGCTGCTTATGCTCCGGGCCAAAAGCG
82	AGCCCCGGAAAAAAACGGGCCCCGGAGGCTAATGCACCGGGGCGAACGGC
83	ACGGCCCGAAAAAAAGGGGCGGGGCAAGCTAATGCGGCCCCGCGAAACCG
84	ACGCGGCGAAAAAAAGCCGGCCCGGCTGCTATTGCTCCGGGCCAAAAGCG
85	CAGAGGGCGAAAAAAAGCCGGCCCGGCTGCTCATGCTCCGGGCCAAAACTCG
86	AGGCGCCGAAAAAAAGGCGGCCCGCATGCTACTGCCGCGGGCCAAAAGCC
87	CGGACGGCGAAAAAAAGCCGCCCGGGCTGCTCATGCTCCCGGGCAAAGGTCA
88	AGGCGCCTTTAATTTGGCCCCCGGGCTGCTCATGCTCCCGGGGAATAGCC
89	AGGCGCCGAAAAAAAGGCGGCGGGCATGCTTCTGCCGCCCGCCAAAAGCC
90	AGGCGCCGAAAAAAAGGCGGCCCGCATGCTCCTGCCGCGGGCCAAAAGCC
91	AGCCGGCGAAAAAAAGCCGCCCCGCATGCTCCTGCCGCGGGGCAAAAGGC
92	CAGAGGGCGAAAAAAAGCCGGCCCGGCTGCTTATGCTCCGGGCCAAAACTCG
93	AGCCGGCGAAAAAAAGCCGCGGGGCATGCTCCTGCCGCCCCGCAAAAGGC
94	ACGGGGCATAAATCCGCCGCCCGGCAAGCTAGTGCGGCCGGGCAAAACCG
95	GGGCGCCGAAAAAAAGGCCCCCGGGCTGCTATTGCTCCCGGGGAAAAGCC
96	ACGGGGCATAAATCCGCCGCGGGGCAAGCTAGTGCGGCCCCGCAAAACCG
97	GCGGGCCGAAAAAAAGGCGCCCCGGCTGCTCATGCTCCGGGGCAAAACCG
98	GAGACGGCGAAAAAAAGCCGCCCCGGCTGCTCATGCTCCGGGGCAAAGGTCG
99	ACGCGGCTCATTACTGCCGGCCCGGCTGCTCATGCTCCGGGCCAAAAGCG
100	AGCCGGCGAAAAAAAGCCGCCCGGCAAGCTAGTGCGGCCGGGCAAAAGGT
101	AGCCGGCGAAAAAAAGCCGCCCGGCAGGCTTATGCAGCCGGGCAAAAGGT
102	AGCCGGCGAAAAAAAGCCGCCGGGCAGGCTAGTGCAGCCCGGCAAAAGGT
103	ACGCGGCTTTTTTTTGCCGGCCCGGCTGCTTATGCTCCGGGCCATTAGCG
104	ACGCGGCGAAAAAAAGCCGGCCCGGCCGCTCATGCACCGGGCCAAAAGCG
105	AGCCGGCGAAAAAAAGCCGCCGGGCAAGCTAGTGCGGCCCGGCAAAAGGT
106	AGCCGCCTTCATCCTGGCGCGGGGCATGCTACTGCCGCCCCGCAAATGGC
107	AGGCGGCACCAAAAAGCCGGGGCGGCTGCTTATGCTCCGCCCCAAAAGCC
108	AGCCGGCGAAAAAAAGCCGCCCGGCAGGCTAATGCAGCCGGGCAAAAGGT
109	AGCCGGCGAAAAAAAGCCGCCGGGCAGGCTCATGCAGCCCGGCAAAAGGT
110	CAGACGCCGAAAAAAAGGCGCCCCGGCTGCTTATGCTCCGGGGCAAAAGTCG
111	ACCGAGGCCCGGAAAAAAACGGGGGCCGGCTGCTCATGCTCCGGCCCGAACGCTGACG
112	CAGAGGCGGAAAAAAACGCGGCGGGCAAGCTAGTGCGGCCCGCCAAAACTCG
113	AGCCGGCGAAAAAAAGCCGCCCCGGAGGCTAATGCACCGGGGCAAAAGGT
114	GGCCGCCCTTAATTCGGCGCCCGGCGAGCTAGTGCAGCCGGGCAAAAGGC
115	ACGCGCCAAAAAAAAGGCGGCCGGCAAGCTAGTGCGGCCGGCCAAAAGCG
116	ACGCGCCAAAAAAAAGGCGGCCGGCAAGCTTATGCGGCCGGCCAAAAGCG
117	GGCCGGCGAAAAAAAGCCGCGGGGCATGCTACTGCCGCCCCGCAAAAGGC
118	CAGAGGGCTTTTTTTTGCCGCCCCGGCTGCTTATGCTCCGGGGCATAACTCG
119	AGGCGGCTCCACTTTGCCGGCCCGCATGCTCCTGCCGCGGGCCATTAGCC
120	CAGACGCCGAAAAAAAGGCGCCCCGGCTGCTATTGCTCCGGGGCAAAAGTCG
121	AGCCCCGGAAAAAAACGGGCCCCGGCTGCTCATGCTCCGGGGCGAACGGC
122	AGCCCCGGAAAAAAACGGGCCCCGGCTGCTATTGCTCCGGGGCGAACGGC
123	AGCCGGCTTTATTCTGCCGCCCGGCAAGCTAGTGCGGCCGGGCAAAAGGT
124	GGCCGGCGAAAAAAAGCCGCGGCGGCTGCTCATGCTCCGCCGCAAAAGGC
125	AGCCGGCTTTTTTCTGCCGCCCGGCAAGCTAGTGCGGCCGGGCATAAGGT
126	ACGCGGCTTTTATTTGCCGGCCCGGCCGCTAATGCACCGGGCCATAAGCG
127	AGCCGGCTTTTTTTTGCCGCCCGGCAAGCTAGTGCGGCCGGGCAATAGGT
128	AGCCGGCGAAAAAAAGCCGCCCCGGTTGCTCCGGCTCCGGGGCATAAGGC
129	AGGCCCGGAAAAAAACGGGGGCGGGCTGCTTATGCTCCCGCCCGAACGCC
130	AGCCGGCTTCTATTTGCCGCCCGGCGAGCTTGTGCAGCCGGGCAAAAGGT
131	GGCCGGCGAAAAAAAGCCGCCCCGCATGCTACTGCCGCGGGGCTTAAGGC
132	ACGGCCCGAAAAAAAGGGGGGGCGGCTGCTTATGCTCCGCCCCGAAACCG
133	ACGGGGCGAAAAAAAGCCGCGGGGCATGCTACTGCCGCCCCGCAAAACCG
134	CGCGAGGCCCGGAAAAAAACGGGGGCCGGCTGCTTATGCTCCGGCCCGAAAGCTGACG
135	GGCCGGCTTTTTTTTGCCGCGGGGCATGCTCCTGCCGCCCCGCATTAGGC
136	ACGCCCGGAAAAAAACGGGGCGGGCAGGCTTATGCAGCCCGCCGAACGCG
137	AGGCGCCGAAAAAAAGGCGGCGGGCAAGCTTGTGCGGCCCGCCAAAAGCT
138	AGGCGCCGAAAAAAAGGCCCCGGGCATGCTCCTGCCGCCCGGGAAAAGCC
139	AGGCGCCGAAAAAAAGGCGGCCCGGAGGCTAATGCACCGGGCCAAAAGCT
140	GGCCCCGGAAAAAAACGGGCCCGGGCTGCTCATGCTCCCGGGCGAACGGC
141	GGCCCCGGAAAAAAACGGGCCCGGGCTGCTTATGCTCCCGGGCGAACGGC
142	ACGCGGCGAAAAAAAGCCGGCCCGCATGCTACTGCCGCGGGCCAAAAGCG
143	AGCCGGCGAAAAAAAGCCGCCCCGGCTGCTCATGCTCCGGGGCAAAAGGT
144	AGCCGGCGAAAAAAAGCCGCCCCGGCTGCTTATGCTCCGGGGCAAAAGGT
145	ACGCGGCGAAAAAAAGCCGGCCCGCATGCTCCTGCCGCGGGCCAAAAGCG
146	AGGCGCCGAAAAAAAGGCCCCGCGGCTGCTTATGCTCCGCGGGAAAAGCC
147	AGGCGCCGAAAAAAAGGCCCCGCGGCTGCTCATGCTCCGCGGGAAAAGCC
148	AGGCGCCGAAAAAAAGGCCCCGCGGCTGCTATTGCTCCGCGGGAAAAGCC
149	AGGCGCCTTTTTTTTGGCGGGCGGCAAGCTAGTGCGGCCGCCCAATAGCT
150	CAGTCGGCGAAAAAAAGCCGCCGGGCATGCTACTGCCGCCCGGCAAAGGACG
151	AGCCGGCTTTTTTTTGCCGCCCCGGCTGCTTATGCTCCGGGGCAATAGGT
152	AGCCGGCTTTATTCTGCCGCCCCGGCTGCTCATGCTCCGGGGCAAAAGGT
153	AGCCGGCGAAAAAAAGCCGCCCCGGCCGCTAATGCACCGGGGCAAAAGGT
154	GGCCGGCGAAAAAAAGCCCCCGCGGCTGCTCATGCTCCGCGGGAAAAGGC
155	GAGACGCCAAAAAAAAGGCGCCCCGGCTGCTTATGCTCCGGGGCAATGGTCG
156	AGGCGCCTTTAATTTGGCCCCGCGGCTGCTTATGCTCCGCGGGAATAGCC
157	AGGCGCCGAAAAAAAGGCGGGGGTGCTGCTTATGCTCACCCCCAAAAGCC
158	CGGACGGCGAAAAAAAGCCGCGGCGGCTGCTCATGCTCCGCCGCAAAGGTCA
159	AGGCCCCGAAAAAAAGGGCCCCGGGCTGCTTATGCTCCCGGGGAAACGCC
160	AGCCGGCTTTTTTTTGCCGCCCCGGCTGCTCATGCTCCGGGGCATAAGGT
161	AGCCGGCTTTATTCTGCCGCCCCGGCTGCTTATGCTCCGGGGCAAAAGGT
162	AGGCGCCGAAAAAAAGGCGGCCCGGCTGCTTATGCTCCGGGCCAAAAGCT
163	AGGCGCCGAAAAAAAGGCGGCCCGGCTGCTCATGCTCCGGGCCAAAAGCT
164	AGGCGCGTCTAATTTCGCGGGGCGGCTGCTTATGCTCCGCCCCAATAGCC
165	ACCGAGGCCCGGAAAAAAACGGGGCGGGCATGCTACTGCCGCCCGCCGAACGCTGACG
166	CAGACGCCGAAAAAAAGGCGCCCCGCATGCTACTGCCGCGGGGCAAAAGTCG
167	ACGCCCGGAAAAAAACGGGGCCCGGCTGCTTATGCTCCGGGCCGATCGCG
168	GGGCGCCGAAAAAAAGGCGGCGCGCATGCTCCTGCCGCGCGCCAAAAGCC
169	AGCCCCGGAAAAAAACGGGCCCCGCATGCTACTGCCGCGGGGCGAACGGC
170	AGGCCCGGAAAAAAACGGGGCGGGCATGCTACTGCCGCCCGCCGAACGCC
171	AGGCCCGGAAAAAAACGGGGCGCGGCTGCTTATGCTCCGCGCCGAACGCC
172	AGGCGCCTTTTTTTTGGCGGCCCGGCTGCTCATGCTCCGGGCCATAAGCT
173	AGGCGCCGAAAAAAAGGCGGCCCGGCCGCTCATGCACCGGGCCAAAAGCT
174	AGGCGCCTTTATTCTGGCCCCGGGCAAGCTAGTGCGGCCCGGGAAAAGCT
175	AGGCGCCTTTTTTTTGGCGGCCCGGCTGCTTATGCTCCGGGCCAATAGCT
176	CGCGAGGCCCGGAAAAAAACGGGGCGGGCATGCTACTGCCGCCCGCCGAAAGCTGACG
177	AGGCGCCGAAAAAAAGGCGGGCGGTTCCGGATACGCGCCGCCCAAAAGCC
178	AGGCCCGGAAAAAAACGGGGCGCGGCTGCTATTGCTCCGCGCCGAACGCC
179	AGCCGGCGAAAAAAAGCCGCCCCGGCTGCACTCGCTCCGGGGCAAAAGGT
180	ACGCGGCGAAAAAAAGCCGGGGAGGCTGCTCATGCTCCTCCCCAAAAGCG
181	ACGCGGCGAAAAAAAGCCGGGGAGGCTGCTTATGCTCCTCCCCAAAAGCG
182	AGCCGGCGAAAAAAAGCCGCCGGGCATGCTACTGCCGCCCGGCAAAAGGT
183	AGGCGAGGCAAAAAACTCGGGCCGGCTGCTTATGCTCCGGCCCAAAAGCC
184	AGCCGGCGAAAAAAAGCCGCCCCGCATGCTACTGCCGCGGGGCAAAAGGT
185	AGGCGCCGAAAAAAAGGCGGGAGGCATGCTACTGCCGCCTCCCAAAAGCC
186	ACGCGGCGAAAAAAAGCCGGGGGTGCTGCTTATGCTCACCCCCAAAAGCG
187	ACCGAGGCCCGGAAAAAAACGGCCCCGGGCTGCTCATGCTCCCGGGGAAACGCTGACG
188	AGGCGGCACCAAAAAGCCCCCGCGGCTGCTATTGCTCCGCGGGAAAAGCC
189	AGCCGGCTTCTATTTGCCGCCGGGCATGCTCCTGCCGCCCGGCAAAAGGT
190	AGGCGCCGAAAAAAAGGCGGCCCGCATGCTACTGCCGCGGGCCAAAAGCT
191	AGCCCCGGCAAAAAACGGGCCCCGGCTGCTCATGCTCCGGGGCGAACGGT
192	AGCCCCGGAAAAAAACGGGCCCGGGCTGCTTATGCTCCCGGGCGAACGGT
193	AGCGAGCGAGCGAAAAAAAGCTGCCCGGCAAGCTAGTGCGGCCGGGCTAACCGTGACG
194	ACGCCCGGAAAAAAACGGGGCCCGCATGCTACTGCCGCGGGCCGAACGCG
195	AGCGAGCGAGCGAAAAAAAGCTGCCGGGCAGGCTCATGCAGCCCGGCTAACCGTGACG
196	AGCCCCGGAAAAAAACGGGCCCGGGCTGCTATTGCTCCCGGGCGAACGGT
197	ACGGAGCGAAAAAAAGCTGCCCGGCGAGCTAGTGCAGCCGGGCTTACCCG
198	ACGGAGCGAAAAAAAGCTGGCGGGCAAGCTAGTGCGGCCCGCCTTACCCG
199	ACGGAGCTTTTATTTGCTGGCCGGCAGGCGCAAGCAGCCGGCCTTACCCG
200	AGGCAGCTTTTTTTTGCTGGGCCGGAGGCTAATGCACCGGCCCTTACGCC
201	ACGGAGCGAAAAAAAGCTGGCCCGCAAGCTAGTGCGGCGGGCCTTACCCG
202	ACGGAGCGAAAAAAAGCTGGCGGGCGAGCTTGTGCAGCCCGCCTTACCCG
203	ACGGAGCGAAAAAAAGCTGGCCCGGAGGCTAATGCACCGGGCCTTACCCG
204	ACGGGCCGAAAAAAAGGCGCCTCGGCTGCTCATGCTCCGAGGCAAAACCG
205	ACGCGGCGAAAAAAAGCCGGGAGGCATGCTACTGCCGCCTCCCAAAAGCG
206	ACGCGAGGCAAAAAACTCGGCCGGGCTGCTTATGCTCCCGGCCAAAAGCG
207	AGGCCCGTTTTTTTTCGGGGCGGGCATGCTACTGCCGCCCGCCGATCGCC
208	ACGGAGCTTTTATTTGCTGGGCGGCAAGCTAGTGCGGCCGCCCTTACCCG
209	CAGAGAGCGACCAAAAGCTGCCCGGCAAGCTAGTGCGGCCGGGCTTACCTCG
210	AGGCGCCGAAAAAAAGGCGGGCGGTTCCGAATTCGCGCCGCCCAAAAGCC
211	AGCGAGCGAGCGAAAAAAAGCTGCCCCGGCTGCTTATGCTCCGGGGCTAACCGTGACG
212	AGCCGGCGAAAAAAAGCCGCGGGGTTCCGAATTCGCGCCCCGCAAAAGGC
213	AGCCGGCGAAAAAAAGCCGCCCGGTTCCGAATTCGCGCCGGGCAAAAGGC
214	AGGCGCCGAAAAAAAGGCGGCGGGTTCCGAATTCGCGCCCGCCAAAAGCC
215	AGGCAGCTTTTTTTTGCTGGGCGGGCTGCTCATGCTCCCGCCCTTACGCC
216	ACGCGCCTTTTACCTGGCGGAGGGCATGCTACTGCCGCCCTCCAATAGCG
217	AGGCGCCGAAAAAAAGGCGGGCGGTTCCGATCTCGCGCCGCCCAAAAGCC
218	ACGGAGCGAAAAAAAGCTGGCCGGGCTGCTCATGCTCCCGGCCTTACCCG
219	ACGGAGCGAAAAAAAGCTGGGGCGGCTGCTCATGCTCCGCCCCTTACCCG
220	AGGCAGCATATTCCCGCTGGCCCGCAAGCTAATGCGGCGGGCCTTAAGCC
221	GGCCCCGGAAAAAAACGGGCCAGGGCTGCTCATGCTCCCTGGCAAACGGC
222	CAGTGAGCGAAAAAAAGCTGCCCGGCAAGCTAGTGCGGCCGGGCTAACCACG
223	ACGGAGCGAAAAAAAGCTGGCCGGGCTGCTTATGCTCCCGGCCTTACCCG
224	CCCTCGGCGAAAAAAAGCCCCCGCGGCTGCTATTGCTCCGCGGGAAATGAGC
225	AGCCGGCTTTTATTTGCCGCCCGGTTCCGAATTCGCGCCGGGCATTAGGC
226	GGGCGCCGAAAAAAAGGCGGCGGGTTCCGAATTCGCGCCCGCCAAAAGCC
227	GGCCGGCGAAAAAAAGCCGCCCGGTTCCGAATTCGCGCCGGGCAAAAGGC
228	AGCCCCGGAAAAAAACGGGCCGGGCATGCTACTGCCGCCCGGCGAACGGT
229	AGGCGCCTTTTTTTTGGCCCCGGGCATGCTCCTGCCGCCCGGGAATAGCT
230	AGGCGCCTTTATCCTGGCGGCCGGTTCCGAATTCGCGCCGGCCAAAAGCC
231	AGCCGGCTTTAATTTGCCGCCCGGTTCCGAATTCGCGCCGGGCAATAGGC
232	AGGCGGCTCCAACTTGCCGGCCCGTTCCGAATTCGCGCGGGCCAATAGCC
233	CAGAGAGCGAAAAAAAGCTGCCCGGCAAGCTAGTGCGGCCGGGCCCACCTCG
234	ACGGAGCTTTTATTTGCTGGCCGGGCTGCTTATGCTCCCGGCCTTACCCG
235	ACGGAGCTTTTATTTGCTGGCCGGGCTGCTCATGCTCCCGGCCTTACCCG
236	ACGGAGCTTTTATTTGCTGGGGCGGCTGCTCATGCTCCGCCCCTTACCCG
237	AGGCCCCGAAAAAAAGGGGGCGGGTTCCGATTTCGCGCCCGCCGAACGCC
238	AGGCGCCTTTATTCTGGCCCCGCGGCTGCTTATGCTCCGCGGGAAAAGCT
239	ACGCCCGGAAAAAAACGGGGCCTGGCTGCTTATGCTCCAGGCCGAACGCG
240	AGGCGCCTTTTATTTGGCCCCGCGGCTGCTTATGCTCCGCGGGAAAAGCT
241	ACGGAGCACCAAAAAGCTGCCCGGCAAGCTAGTGCGGCCGGGCTTACCCG
242	ACGGAGCACCAAAAAGCTGGCGGGCAAGCTAGTGCGGCCCGCCTTACCCG
243	ACGGAGCATTTAACCGCTGGGCGGCAAGCTAGTGCGGCCGCCCTTACCCG
244	ACGGAGCATTTAACCGCTGGCGGGCAAGCTAGTGCGGCCCGCCTTACCCG
245	GCGGAGCGAAAAAAAGCTGGCCCGGCTGCTCATGCTCCGGGCCTTACCCG
246	ACGGAGCATTTAACCGCTGGCCGGCAGGCTAATGCAGCCGGCCTTACCCG
247	ACGGAGCACCAAAAAGCTGCCCGGCAAGCTAATGCGGCCGGGCTTACCCG
248	AGGCGCCGAAAAAAAGGCCCCGGGTTCCGAATTCGCGCCCGGGAAAAGCC
249	ACGGAGCACCAAAAAGCTGGCCCGGAGGCTAATGCACCGGGCCTTACCCG
250	ACGGAGCAAAAAAAAGCTGGGCCGGAGGCTCATGCACCGGCCCTCACCCG
251	CAGTGAGCGAAAAAAAGCTGGCCCGGCTGCTCATGCTCCGGGCCTTACCACG
252	ACGCGGCGAAAAAAAGCCGGCGGGTTCCGATATCGCGCCCGCCAAAAGCG
253	CAGTGAGCGAAAAAAAGCTGGCCCGGCTGCTTATGCTCCGGGCCTTACCACG
254	AGGCAGCATTATCCCGCTGGCCCGGCTGCTATTGCTCCGGGCCTTAAGCC
255	CAGAGAGCTTTTATTTGCTGGGCCGGCTGCTCATGCTCCGGCCCTTACCTCG
256	ACGCGGCGAAAAAAAGCCGGGCGGTTCCGAATTCGCGCCGCCCAAAAGCG
257	ACGCGGCTTTTTTTTGCCGGGGGAGCGGCTCTTGTACTCCCCCATTAGCG
258	CAGTGAGCGTCAATTAGCTGGCCGGGCTGCTCATGCTCCCGGCCTCCCCACG
259	ACGGGCCTTTTACTTGGCGCGGGGTTCCGAATTCGCGCCCCGCATAACCG
260	AGGCAGCAATTAACCGCTGGGCGGGCTGCTCATGCTCCCGCCCTTTAGCC
261	ACGCGGCGAAAAAAAGCCGGCCCGTTCCGAATTCGCGCGGGCCAAAAGCG
262	ACGCGGCGAAAAAAAGCCGGCCCGTTCCGAACTCGCGCGGGCCAAAAGCG
263	ACGGGCCTTTATCTTGGCGCCCCGTTCCGAATTCGCGCGGGGCAAAACCG
264	AGGCAGCATATACCCGCTGGCCCGGCTGCTTTTGCTCCGGGCCTTAAGCC
265	CAGAGGGCGAAAAAAAGCCGGCGGGTTCCGATCTCGCGCCCGCCAAAACTCG
266	CAGAGAGCATATACCCGCTGGCGGGCAAGCTTGTGCGGCCCGCCTTACCTCG
267	GGGAGAGCACAAAAAAGCTGGCGGGCAAGCTAGTGCGGCCCGCCTTACCTCA
268	GCGGAGCACAAAAAAGCTGGCGGGCAAGCTAATGCGGCCCGCCTTACCCG
269	CAGAGGGCGAAAAAAAGCCGGGCGGTTCCGAATTCGCGCCGCCCAAAACTCG
270	CAGAGGGCGAAAAAAAGCCGCCGGGTTCCGAATTCGCGCCCGGCAAAACTCG
271	ACGGAGCACCAAAAAGCTGCCCCGCTTGCTCATGCTGCGGGGCTTACCCG
272	ACGGAGCGAAAAAAAGCTGCCCGCCATGCTACTGCCGGCGGGCTTACCCG
273	AGGCGGCACCAAAAAGCCGGCGGGTTCCGAATTCGCGCCCGCCAAAAGCC
274	AGGCAGCATATTCCCGCTGGGCGGGCCGCTCATGCACCCGCCCTTAAGCC
275	ACGGAGCGAAAAAAAGCTGCCCCGCATGCTACTGCCGCGGGGCTTACCCG
276	ACGGAGCACCAAAAAGCTGGCCGGGCTGCTCATGCTCCCGGCCTTACCCG
277	ACGGAGCACCAAAAAGCTGGCCGGGCTGCTATTGCTCCCGGCCTTACCCG
278	ACGGAGCAAAAAAAAGCTGGCCGGGCTGCTCATGCTCCCGGCCTCACCCG
279	ACGGAGCACCAAAAAGCTGGCCGGGCTGCTTATGCTCCCGGCCTTACCCG
280	ACGGAGCACCAAAAAGCTGGGGCGGCTGCTCATGCTCCGCCCCTTACCCG
281	CAGTGAGCACCAAAAAGCTGCCGGGCAAGCTAATGCGGCCCGGCTTACCACG
282	CAGAGGCCTTTTATTTGGCGCCCGGTTCCGAATTCGCGCCGGGCAAAACTCG
283	ACGGAGCATTTAACCGCTGGCCGGGCTGCTTATGCTCCCGGCCTTACCCG
284	ACGGACCGAAAAAAAGGTGGCGCGGCTGCTTATGCTCCGCGCCTTACCCG
285	CAGTGAGCACCAAAAAGCTGGCCCGCAAGCTAGTGCGGCGGGCCTTACCACG
286	AGCCCCGGAAAAAAACGGGCCGGGTTCCGAAATCGCGCCCGGCGAACGGC
287	AGGCCCGGAAAAAAACGGGGGCGGTTCCGAATTCGCGCCGCCCGAACGCC
288	CAGTGAGCACCAAAAAGCTGCCCCGGAGGCTAATGCACCGGGGCTTACCACG
289	AGGCGCCTTTTTTTTGGCGGGGGGTTCCGAATTCGCGCCCCCCAATAGCT
290	ACGGAGCATTTAACCGCTGGCCCGGTTCCTTTTGGTCCGGGCCTTACCCG
291	ACGCGGCGAAAAAAAGCCCCCGGGTTCCGAATTCGCGCCCGGGAAAAGCG
292	CAGGAAGCAAAAAACCGCTGCCCGGGCTGCTCATGCTCCCGGGCTAACTCCG
293	GCGGAGCACAAAAAAGCTGGCCGGGCTGCTCATGCTCCCGGCCTTACCCG
294	CAGAGAGCATATACCCGCTGGCCCGGCTGCTTTTGCTCCGGGCCTTACCTCG
295	AGCCGGCGAAAAAAAGCCGCCCCGTTCCGAATTCGCGCGGGGCAAAAGGT
296	AGCCGCCGAAAAAAAGGCGCCCGGTTCCGAATTCGCGCCGGGCAAAAGGT
297	CAGTGAGCGAAAAAAAGCTGCGGGGCATGCTACTGCCGCCCCGCTAACCACG
298	AGCCGGCGAAAAAAAGCCGCGGGGTTCCGAATTCGCGCCCCGCAAAAGGT
299	ACGCGCCTCATTACTGGCCCCGGGTTCCGAATTCGCGCCCGGGAAAAGCG
300	AGGCGCCGAAAAAAAGGCGGCGGGTTGTCTTGTGGTGCCCGCCAAAAGCC
301	AGCCGGCGAAAAAAAGCCGCCCCGTTGTCTTGTGGTGCGGGGCAAAAGGC
302	AGGCGCCGAAAAAAAGGCGGGCGGTTGTCTCCTGGTGCCGCCCAAAAGCC
303	CAGTGAGCACCAAAAAGCTGGCCCGGCTGCTTATGCTCCGGGCCTTACCACG
304	AGGCGCCGAAAAAAAGGCGGCCCGTTGTCTTGTGGTGCGGGCCAAAAGCC
305	AGGCGCCGAAAAAAAGGCGGGCGGTTGTCTTGTGGTGCCGCCCAAAAGCC
306	AGCCGGCGAAAAAAAGCCGCGGGGTTGTCTTGTGGTGCCCCGCATTAGGC
307	AGGCGCCGAAAAAAAGGCGGGGCGTTGTCTCCTGGTGCGCCCCAAAAGCC
308	CAGTGAGCACCAAAAAGCTGCCCCGGCTGCTCATGCTCCGGGGCTTACCACG
309	AGCCGGCGAAAAAAAGCCGCCCCGTTGTCTCCTGGTGCGGGGCATAAGGC
310	AGGCAGCATTATCCCGCTGGAGGGCGGCCTATTGGAGCCCTCCTTAAGCC
311	GGGCGCCGAAAAAAAGGCGGGCGGTTGTCTTGTGGTGCCGCCCAAAAGCC
312	AGGCGCCGAAAAAAAGGCGGCGGGTTCCGAATTCGCGCCCGCCAAAAGCT
313	GGCCGGCGAAAAAAAGCCGCGGGGTTGTCTCCTGGTGCCCCGCAAAAGGC
314	ACGGAGCGAAAAAAAGCTGCCCCTGCTGCTTATGCTCAGGGGCTTACCCG
315	AGGCGCCGAAAAAAAGGCGGCGGGTTCCGATTTCGCGCCCGCCAAAAGCT
316	ACGGAGCACCAAAAAGCTGGCGGGCATGCTACTGCCGCCCGCCTTACCCG
317	GGCTGAGCACTATAACGCTGGCCCGGCTGCTCATGCTCCGGGCCTTACCAGA
318	GGCCGCCGAAAAAAAGGCGCCCGGTTGTCTTGTGGTGCCGGGCAATAGGC
319	GGCCGGCGAAAAAAAGCCGCCCCGTTGTCTAGTGGTGCGGGGCAAAAGGC
320	AGGCGCCGAAAAAAAGGCGGGCGGTTCCGATCTCGCGCCGCCCAAAAGCT
321	AGCCCCGGAAAAAAACGGGCCGAGGCTGCTTATGCTCCTCGGCGAACGGT
322	AGCCGGCTTTAATTTGCCGCCGGGTTGTCTTGTGGTGCCCGGCAATAGGC
323	ACGGAGCAAAAAAAAGCTGGCCCGCATGCTACTGCCGCGGGCCTCACCCG
324	ACGGAGCACCAAAAAGCTGGCCCGCATGCTACTGCCGCGGGCCTTACCCG
325	GGCCGGCGTCTATTAGCCGCGGGGTTGTCTCCTGGTGCCCCGCAAAAGGC
326	GGGCGCCGAAAAAAAGGCGGGCGGTTGTCTCCTGGTGCCGCCCAAAAGCC
327	CAGTGAGCGAAAAAAAGCTGGCCCGGAACGTAATCGGCCGGGCCTTACCACG
328	AGGCGCCGAAAAAAAGGCGGGGCTGGTGCTTGTGTGTAGCCCCAAAAGCC
329	ACGGGCCGAAAAAAAGGCGCGGGGTTGTCTTGTGGTGCCCCGCAATACCG
330	AGGCGCCGAAAAAAAGGCGGCCCTGGTGCTTGTGTGTAGGGCCAATAGCC
331	AGGCGCCTTTTTTTTGGCGGCCGGTTCCGAATTCGCGCCGGCCATAAGCT
332	AGGCGCCTTTTTTCTGGCGGCGGGTTCCGATTTCGCGCCCGCCATAAGCT
333	AGCCGGCGAAAAAAAGCCGCCCCTGGTGCTGGTGTGTAGGGGCAAAAGGC
334	ACCCGCCGAAAAAAAGGCGCGCGGTTGTCTTGTGGTGCCGCGCAAATGGG
335	AGGCGCCGAAAAAAAGGCCCCCGGTTGTCTTGTGGTGCCGGGGAAAAGCC
336	ACGCGGCGAAAAAAAGCCGGGGCGTTGTCTTGTGGTGCGCCCCAAAAGCG
337	GGGAGAGCACAAAAAAGCTGGCGCGGCTGCTCATGCTCCGCGCCTTACCTCA
338	ACGCGGCGAAAAAAAGCCGGCCGGTTGTCTTGTGGTGCCGGCCAATAGCG
339	ACGCGGCGAAAAAAAGCCGGCCGGTTGTCTCCTGGTGCCGGCCAAAAGCG
340	CAGAGGGCGAAAAAAAGCCGCCGGGTTGTCTTGTGGTGCCCGGCAAAACTCG
341	CAGAGGGCGAAAAAAAGCCGGGGCGTTGTCTTGTGGTGCGCCCCAAAACTCG
342	ACGCCCGGAAAAAAACGGCCGGAGGCTGCTTATGCTCCTCCGGAAACGCG
343	AGCCGGCAAAAAAAAGCCGCCGGGTTGTCTTGTGGTGCCCGGCAATAGGC
344	CAGACGCCGAAAAAAAGGCGCCCCGTTGTCTCCTGGTGCGGGGCAAAAGTCG
345	CAGACGCCGAAAAAAAGGCGCCCGGTTGTCTTGTGGTGCCGGGCAAAAGTCG
346	AGGCCCGGAAAAAAACGGGGCGGGTTGTCTTGTGGTGCCCGCCGAACGCC
347	AGCGAGCGAGCGAAAAAAAGCTGAGGCGGCTGCTATTGCTCCGCCTCCCACCGTGACG
348	AGCCGGCGAAAAAAAGCCGCGGGGTTGTCTTGTGGTGCCCCGCAAAAGGT
349	AGCCGGCGAAAAAAAGCCGCCCGGTTGTCTTGTGGTGCCGGGCAAAAGGT
350	ACGCGGCGAAAAAAAGCCGACCGGTTCCGAACTCGCGCCGGTCAAAAGCG
351	AGCGAGCGAGCGAAAAAAAGCTGCCGGGTTCCGAATTCGCGCCCGGCTAACCGTGACG
352	ACGGAGCGAAAAAAAGCTGGCGGAGCAGCGCAAGCCCTCCGCCTTACCCG
353	ACGGAGCGAAAAAAAGCTGGCGGGTTCCGAATTCGCGCCCGCCTTACCCG
354	AGCCGGCTTTTTTTTGCCGCGGGGTTGTCTTGTGGTGCCCCGCATAAGGT
355	ACGGAGCGAAAAAAAGCTGGGCGGTTCCGAATTCGCGCCGCCCTTACCCG
356	AGGCGCCGAAAAAAAGGCGGGCGGTTGTCTCCTGGTGCCGCCCAAAAGCT
357	AGGCGCCGAAAAAAAGGCGGGGCGTTGTCTTGTGGTGCGCCCCAAAAGCT
358	AGCCGGCGAAAAAAAGCCGCCCCTGGTGCTGGTGTGTAGGGGCAAAAGGT
359	AGCCGGCGAAAAAAAGCCGGGCCTGGTGCTAGTGTGTAGGCCCAAAAGGT
360	GGGAGAGCGACAAAAAGCTGCCGGGTTCCGAATTCGCGCCCGGCTTACCTCA
361	AGGCGCCTTTTTTTTGGCGGGCGGTTGTCTTGTGGTGCCGCCCAATAGCT
362	GGGCGGCTCTCTTTTGCCGGCGGAGGTGCTGTTGTGTTCCGCCATTAGCC
363	GGCCCCGGAAAAAAACGGGTCGGGTTCCGAATTCGCGCCCGACGAACGGC
364	ACGCGGCGAAAAAAAGCCGGGAGGTTGTCTTGTGGTGCCTCCCAAAAGCG
365	CAGTGAGCGAAAAAAAGCTGGCGGGTTCCGAATTCGCGCCCGCCTTACCACG
366	AGGCGGTGAAAAAAGACCGGCGGGTTGTCTTGTGGTGCCCGCCAAAAGCC
367	ACGCGGCGAAAAAAAGCCGGTGGGTTGTCTCCTGGTGCCCACCAAAAGCG
368	ACGGAGCACCAAAAAGCTGGCGGGTTCCGAATTCGCGCCCGCCTTACCCG
369	ACGGAGCACCAAAAAGCTGGGCGGTTCCGAATTCGCGCCGCCCTTACCCG
370	ACGCGGCGAAAAAAAGCCCCGCCTGGTGCTTGTGTGTAGGCGGAAAAGCG
371	ACGCGGCGAAAAAAAGCCGCCTCCTTGTCTTGTGGTGGGAGGCTAAAGCG
372	AGCCCCGGAAAAAAACGGGCCCCTGGTGCTAGTGTGTAGGGGCGAACGGT
373	CAGTGACGGAAAAAAACGTGGCCGGTTCCGAATTCGCGCCGGCCTAACCACG
374	AGCCGGCTTTTTTTTGCCGCGGGTGTGGCTGTTGTGTACCCGCATTAGGT
375	CAGTGACCATATATCCGGTGCCGGGTTCCGATTTCGCGCCCGGCTTTCCACG
376	CAGTGAGCACCAAAAAGCTGGCGGGTTCCGAATTCGCGCCCGCCTTACCACG
377	GGCCGGCGAAAAAAAGCCCCGAGGTTGTCTTGTGGTGCCTCGGAATAGGC
378	AGCGAGCGACCGAAAAAAAGGTGGGGCGTTGTCTTGTGGTGCGCCCCTTACCGTGACG
379	ACGGAGCGAAAAAAAGCTGGGCGGTTGTCTTGTGGTGCCGCCCTTACCCG
380	ACGGAGCGAAAAAAAGCTGGCGGGTTGTCTTGTGGTGCCCGCCTTACCCG
381	AGGCGTCAAAATCCCGACGGCGGGTTGTCTTGTGGTGCCCGCCAAAAGCC
382	ACGGAGCTTTTATTTGCTGGGCGGTTGTCTTGTGGTGCCGCCCTTACCCG
383	AGGCGCCTTTTATTTGGCCCGGCGTTGTCTCCTGGTGCGCCGGAAAAGCT
384	ACGGAGCGAAAAAAAGCTGGCCCTGGTGCTTGTGTGTAGGGCCTTACCCG
385	AGCCCCGGAAAAAAACGGGCCGTGTTGTCTCCTGGTGCACGGCGAACGGC
386	AGCCGGCGAAAAAAAGCCGCGACTGGTGCTAGTGTGTAGTCGCAAAAGGC
387	GAGTGAGCGAAAAAAAGCTGGGCGGTTGTCTTGTGGTGCCGCCCTAACCACG
388	AGCCGGCGAAAAAAAGCCGCCGAGTTGTCTTGTGGTGCTCGGCAAAAGGT
389	CAGAGAGCTTTTACCTGCTGCCCGGTTGTCTTGTGGTGCCGGGCTTACCTCG
390	AGGCAGCTTTTTTTTGCTCCCCGGTTGTCTTGTGGTGCCGGGGTTACGCC
391	AGCCGCCAAAATCCAGGCGCCTCCTTGTCTTGTGGTGGGAGGCAAAAGGT
392	ACGGAGCACAAAAAAGCTGGCGGGTTGTCTTGTGGTGCCCGCCTTACCCG
393	CAGAGAGCATATACCCGCTGGCCGGTTGTCTCCTGGTGCCGGCCTTACCTCG
394	CAGTGAGCACAAAAAAGCTGCCCCGTTGTCTAGTGGTGCGGGGCTTACCACG
395	CAGAGAGCACCAAACCGCTGCCCTGGGTGCTATTGTGTCAGGGCTTACCTCG
396	GGCACGCGGCGAAAAAAAGCCGGGGCGTTGTCTCCTGGTGCGCC
397	GGGGCGCCAAAAAAAAGGCGGGCCGGCTGCTCATGCTCC
398	GGGCGCCGAAAAAAAGGCGGGCGGGCCGCTCATGCACC
399	GGCGCCGAAAAAAAGGCGGGCCGCATGCTCCTGCCG
400	GGAGAGCGAAAAAAAGCTGGGCCGGCTGCTCATGCTCCG
401	GGGCGCCGAAAAAAAGGCGGGCGGGCTGCTCATGCT
402	CGCGGCGGAGCGAAAAAAAGCTGGCGGGTTGTCTTGTGGTG
